# Supplementary material for: An association with hypopituitarism and 9q subtelomere deletion syndrome
Source: Clin Case Rep. 2018 Oct 25;6(12):2371–5. doi: 10.1002/ccr3.1591 (PMC6293262; doi:10.1002/ccr3.1591)
Supplement: Supplementary file 1 [file CCR3-6-2371-s001.xlsx]

## Sheet: Sheet1
Location	Gene	Genes with high pLI scores (pLI ≥ 0.9)	Disorders associated	Mode
9:139388896-139440314	NOTCH1		Left Ventricular Outflow Tract Obstruction	AD
9:139553308-139567130	EGFL7
9:139567595-139581875	AGPAT2
9:139607022-139618502	FAM69B
9:139632619-139637808	LCN10
9:139638463-139642980	LCN6
9:139648838-139652678	LCN8
9:139654086-139660707	LCN15
9:139685807-139687709	TMEM141
9:139690802-139702193	CCDC183
9:139702374-139735639	RABL6		Autosomal Recessive Mental Retardation	AR
9:139738867-139741797	C9orf172
9:139743176-139745488	PHPT1
9:139745395-139755249	MAMDC4
9:139756571-139760738	EDF1
9:139776364-139821059	TRAF2
9:139834887-139839148	FBXW5
9:139839698-139841426	C8G
9:139844003-139849949	LCN12
9:139871956-139879887	PTGDS
9:139876356-139880862	LCNL1
9:139886870-139888436	C9orf142
9:139889087-139891255	CLIC3
9:139901686-139923367	ABCA2
9:139924626-139927462	FUT7
9:139933922-139940655	NPDC1
9:139942550-139948497	ENTPD2
9:139956581-139965040	SAPCD2
9:139971953-139978991	UAP1L1
9:139981379-140003635	MAN1B1		Autosomal Recessive Mental Retardation	AR
9:140004994-140009629	DPP7
9:140032842-140063207	GRIN1		Epileptic Encephalopathy	AD
9:140063210-140064503	LRRC26
9:140065310-140066861	TMEM210
9:140069236-140082989	ANAPC2
9:140083099-140084822	SSNA1
9:140086069-140098645	TPRN
9:140098534-140100090	TMEM203
9:140100147-140111461	NDOR1
9:140114707-140116033	RNF208
9:140119087-140120763	C9orf169
9:140122018-140124090	RNF224
9:140125209-140131006	SLC34A3
9:140135665-140138159	TUBB4B
9:140138036-140142222	FAM166A
9:140145713-140147934	C9orf173
9:140149625-140167998	NELFB
9:140172201-140177093	TOR4A
9:140194083-140196703	NRARP
9:140201348-140317714	EXD3
9:140317802-140328858	NOXA1
9:140328816-140336268	ENTPD8
9:140342023-140353786	NSMF		Hypogonadotropic hypogonadism 9 with or without anosmia	AD
9:140354404-140444986	PNPLA7
9:140445651-140447007	MRPL41
9:140449356-140473387	DPH7
9:140476531-140484942	ZMYND19
9:140500106-140509812	ARRDC1
9:140513444-140764468	EHMT1		Kleefstra syndrome	AD
9:140772241-141019076	CACNA1B
The pLI score is the probability that a given gene falls into the Haploinsufficient category, therefore is extremely intolerant of loss-of-function variation. Genes with high pLI scores (pLI ≥ 0.9) are extremely LoF intolerant.
References
Lek M et al. 2016. Analysis of protein-coding genetic variation in 60,706 humans. Nature. 536:285-91.
